# Supplementary material for: Protocols of Thiamine Supplementation: Clinically Driven Rationality vs. Biological Commonsense
Source: J Clin Med. 2025 May 28;14(11):3787. doi: 10.3390/jcm14113787 (PMC12156702; doi:10.3390/jcm14113787)
Supplement: Supplementary file 1 [file jcm-14-03787-s001.zip]

Archive with 2 entries (2 files):
- Supplementary file S1 VitaminesPosoTttt.xlsx
- Supplementary file S2.pdf
