# Supplementary material for: Protocols of Thiamine Supplementation: Clinically Driven Rationality vs. Biological Commonsense
Source: J Clin Med. 2025 May 28;14(11):3787. doi: 10.3390/jcm14113787 (PMC12156702; doi:10.3390/jcm14113787)
Supplement: Supplementary file 1 [file jcm-14-03787-s001.zip › Supplementary file S1 VitaminesPosoTttt.xlsx]

## Sheet: Regimens
Num	Source	Vitamine	Low or high	Indication	IV daily dose	Times daily IV	IV duration	PO daily dose	Times daily PO	PO duration	Duration unknown	__	Total duration	TotalIV/IMDose	TotalPOdose	Daily dose	Total amount	___	__	Daily dose (corrected)	Total amount (corrected)	Total amount (x-fold store)	Daily dose (x-fold store)	Regimen	doi, ref or http	_	Situation-specific protocols	Treatment initiation IV/I	Treatment initiation PO	Treatment tapering from IV/IM to oral	Tapering	Unclear duration of whole treatment	Unclear duration of IV/IM treatment	Unclear duration of oral treatment	Treatment until clinical improvement	Maximal daily dose sup to whole-body stock	Cumulated dose sup to whole-body stock	Maximal daily IV/IM dose sup to whole-body stock	Cumulated IV/IM dose sup to whole-body stock	Maximal daily PO dose sup to whole-body stock	Cumulated PO dose sup to whole-body stock
1	Dervaux, PresseMed, 2017	B1 (thiamine)	low	GW	200	3	3	250	1	3	yes PO		6	1800	750	425	2550			302.25	1813.5	60.45	10.075	Curation	10.1016/j.lpm.2016.07.025		yes	yes	no	yes	yes	yes	no	yes	no	yes	yes	yes	yes	yes	yes
2	Dervaux, PresseMed, 2017	B1 (thiamine)	high	GW	500	3	5	250	4	5	yes PO		10	7500	5000	1250	12500			759	7590	253	25.3	Curation	10.1016/j.lpm.2016.07.025		yes	yes	no	yes	yes	yes	no	yes	no	yes	yes	yes	yes	yes	yes
3	Australian Government Department of	B1 (thiamine)	high	GW severe	500	3	3				yes IV		3	4500	0	1500	4500			1500	4500	150	50	Curation	https://alcoholtreatmentguidelines.com.au/pdf/guidelines-for-the-treatment-of-alcohol-problems.pdf		yes	yes	no	no	no	yes	yes	no	no	yes	yes	yes	yes	no	no
4	Australian Government Department of	B1 (thiamine)	low	Malnutrition	100	1	7						7	700	0	100	700			100	700	23.3333	3.33333	Curation	https://alcoholtreatmentguidelines.com.au/pdf/guidelines-for-the-treatment-of-alcohol-problems.pdf		yes	yes	no	no	no	no	no	no	no	yes	yes	yes	yes	no	no
5	Australian Government Department of	B1 (thiamine)	low	GW	100	3	3	100	1	4			7	900	400	185.714	1300			131.143	918	30.6	4.37143	Curation	https://alcoholtreatmentguidelines.com.au/pdf/guidelines-for-the-treatment-of-alcohol-problems.pdf		yes	yes	no	yes	yes	no	no	no	no	yes	yes	yes	yes	yes	yes
6	Australian Government Department of	B1 (thiamine)	high	GW	100	3	5	100	1	9			14	1500	900	171.429	2400			110.036	1540.5	51.35	3.66786	Curation	https://alcoholtreatmentguidelines.com.au/pdf/guidelines-for-the-treatment-of-alcohol-problems.pdf		yes	yes	no	yes	yes	no	no	no	no	yes	yes	yes	yes	yes	yes
7	Australian Government Department of	B1 (thiamine)	low	GW dénutris	300	1	7						7	2100	0	300	2100			300	2100	70	10	Curation	https://alcoholtreatmentguidelines.com.au/pdf/guidelines-for-the-treatment-of-alcohol-problems.pdf		yes	yes	no	no	no	no	no	no	no	yes	yes	yes	yes	no	no
8	European Federation of Neurological Societies (EFNS, 2010)	B1 (thiamine)	low	GW	100	3	3	100	1	4			7	900	400	185.714	1300			131.143	918	30.6	4.37143	Curation	10.1111/j.1468-1331.2010.03153.x		yes	yes	no	yes	yes	no	no	no	no	yes	yes	yes	yes	yes	yes
9	European Federation of Neurological Societies (EFNS, 2010)	B1 (thiamine)	high	GW	100	3	5	100	1	9			14	1500	900	171.429	2400			110.036	1540.5	51.35	3.66786	Curation	10.1111/j.1468-1331.2010.03153.x		yes	yes	no	yes	yes	no	no	no	no	yes	yes	yes	yes	yes	yes
10	British Association for Psychopharmacology (BAP, 2012)	B1 (thiamine)	low	GW	500	1	3	250	1	3			6	1500	750	375	2250			252.25	1513.5	50.45	8.40833	Curation	10.1177/0269881112444324		yes	yes	no	yes	yes	no	no	no	no	yes	yes	yes	yes	yes	yes
11	British Association for Psychopharmacology (BAP, 2012)	B1 (thiamine)	high	GW	500	3	5	250	1	5			10	7500	1250	875	8750			752.25	7522.5	250.75	25.075	Curation	10.1177/0269881112444324		yes	yes	no	yes	yes	no	no	no	no	yes	yes	yes	yes	yes	yes
12	British Association for Psychopharmacology (BAP, 2012)	B1 (thiamine)	low	High Risk GW, dénutri	250	1	3						3	750	0	250	750			250	750	25	8.33333	Curation	10.1177/0269881112444324		yes	yes	no	no	no	no	no	no	no	yes	yes	yes	yes	no	no
13	British Association for Psychopharmacology (BAP, 2012)	B1 (thiamine)	high	High Risk GW, dénutri	250	1	5						5	1250	0	250	1250			250	1250	41.6667	8.33333	Curation	10.1177/0269881112444324		yes	yes	no	no	no	no	no	no	no	yes	yes	yes	yes	no	no
14	British Association for Psychopharmacology (BAP, 2012)	B1 (thiamine)		LowRisk GW				100	3	5	yes PO		5	0	1500	300	1500			13.5	67.5	2.25	0.45	Prevention	10.1177/0269881112444324		yes	no	yes	no	no	yes	no	yes	no	no	yes	no	no	yes	yes
15	Société française d'alcoologie (SFA, 2015)	B1 (thiamine)		GW	1000	1	5				yes PO		5	5000	0	1000	5000			1000	5000	166.667	33.3333	Curation	10.1016/j.lpm.2016.07.025		yes	yes	no	no	no	yes	no	yes	no	yes	yes	yes	yes	no	no
16	Société française d'alcoologie (SFA, 2015)	B1 (thiamine)		Risk factors	250	2	5				yes PO		5	2500	0	500	2500			500	2500	83.3333	16.6667	Curation	10.1016/j.lpm.2016.07.025		yes	yes	no	no	no	yes	no	yes	no	yes	yes	yes	yes	no	no
17	Société française d'alcoologie (SFA, 2015)	B1 (thiamine)		No malnutrition	500	1	5				yes PO (14d, recommended dose unknown)		5	2500	0	500	2500			500	2500	83.3333	16.6667	Curation	10.1016/j.lpm.2016.07.025		yes	yes	no	no	no	yes	no	yes	no	yes	yes	yes	yes	no	no
18	Société française d'alcoologie (SFA, 2015)	B1 (thiamine)	low	Caine criteria=2	200	3	3	83.3333	3	5			8	1800	1250	381.25	3050			233.438	1867.5	62.25	7.78125	Curation	10.1016/j.lpm.2016.07.025		yes	yes	no	yes	yes	no	no	no	no	yes	yes	yes	yes	yes	yes
19	Société française d'alcoologie (SFA, 2015)	B1 (thiamine)	high	Caine criteria=2	500	3	5	333.333	3	5			10	7500	5000	1250	12500			756.75	7567.5	252.25	25.225	Curation	10.1016/j.lpm.2016.07.025		yes	yes	no	yes	yes	no	no	no	no	yes	yes	yes	yes	yes	yes
20	Société française d'alcoologie (SFA, 2015)	B1 (thiamine)	low	Caine criteria=1	166.667	3	3	83.3333	3	3			6	1500	750	375	2250			256.75	1540.5	51.35	8.55833	Curation	10.1016/j.lpm.2016.07.025		yes	yes	no	yes	yes	no	no	no	no	yes	yes	yes	yes	yes	yes
21	Société française d'alcoologie (SFA, 2015)	B1 (thiamine)	high	Caine criteria=1	200	3	5	100	3	5			10	3000	1500	450	4500			306.75	3067.5	102.25	10.225	Curation	10.1016/j.lpm.2016.07.025		yes	yes	no	yes	yes	no	no	no	no	yes	yes	yes	yes	yes	yes
22	Société française d'alcoologie (SFA, 2015)	B1 (thiamine)	low	High Risk, poor nutrition	83.3333	3	3	83.3333	3	7	yes PO		10	750	1750	250	2500			84.45	844.5	28.15	2.815	Curation	10.1016/j.lpm.2016.07.025		yes	yes	no	yes	yes	yes	no	yes	no	yes	yes	yes	yes	yes	yes
23	Société française d'alcoologie (SFA, 2015)	B1 (thiamine)	high	High Risk, poor nutrition	166.667	3	5	100	3	7	yes PO		12	2500	2100	383.333	4600			216.208	2594.5	86.4833	7.20694	Curation	10.1016/j.lpm.2016.07.025		yes	yes	no	yes	yes	yes	no	yes	no	yes	yes	yes	yes	yes	yes
24	Société française d'alcoologie (SFA, 2015)	B1 (thiamine)	low	Low Risk, good nutrition				83.3333	3	3	and 100mgPO 4d		3	0	750	250	750			13.5	40.5	1.35	0.45	Prevention	10.1016/j.lpm.2016.07.025		yes	no	yes	no	yes	no	no	yes	no	no	yes	no	no	yes	yes
25	Société française d'alcoologie (SFA, 2015)	B1 (thiamine)	high	Low Risk, good nutrition				166.667	3	5	and 250mgPO 14d		5	0	2500	500	2500			13.5	67.5	2.25	0.45	Prevention	10.1016/j.lpm.2016.07.025		yes	no	yes	no	yes	no	no	yes	no	no	yes	no	no	yes	yes
26	Royal College of Physicians (UK)	B1 (thiamine)		suspected GW	100	1	3						3	300	0	100	300			100	300	10	3.33333	Curation	10.1093/alcalc/37.6.513		yes	yes	no	no	no	no	no	no	no	yes	yes	yes	yes	no	no
27	Royal College of Physicians (UK)	B1 (thiamine)		definite GW	100	1	5						5	500	0	100	500			100	500	16.6667	3.33333	Curation	10.1093/alcalc/37.6.513		yes	yes	no	no	no	no	no	no	no	yes	yes	yes	yes	no	no
28	European Federation of Neurological Sciences (EFNS) guidelines (Galvin et al., 2010)	B1 (thiamine)		definite GW	200	1	5				yes IV		5	1000	0	200	1000			200	1000	33.3333	6.66667	Curation	10.1111/j.1468-1331.2010.03153.x		no	yes	no	no	no	yes	yes	no	no	yes	yes	yes	yes	no	no
29	Wernicke encephalopathy, Best Practice, BMJ Evidence Centre	B1 (thiamine)	low	definite GW	250	1	3						3	750	0	250	750			250	750	25	8.33333	Curation	10.1111/imj.12522		yes	yes	no	no	no	no	no	no	no	yes	yes	yes	yes	no	no
30	Wernicke encephalopathy, Best Practice, BMJ Evidence Centre	B1 (thiamine)	high	definite GW	500	1	3						3	1500	0	500	1500			500	1500	50	16.6667	Curation	10.1111/imj.12522		yes	yes	no	no	no	no	no	no	no	yes	yes	yes	yes	no	no
31	WACHS GREAT SOUTHERN, Albany Health Campus	B1 (thiamine)		chronic alcohol abuse	200	1	3				until symptoms resolved		3	600	0	200	600			200	600	20	6.66667	Curation	https://www.wacountry.health.wa.gov.au/~/media/WACHS/Documents/About-us/Policies/Administration-of-Thiamine-in-Chronic-Alcohol-Abuse-Guideline---Albany-Health-Campus.pdf?thn=0		yes	yes	no	no	no	yes	yes	no	yes	yes	yes	yes	yes	no	no
32	WACHS GREAT SOUTHERN, Albany Health Campus	B1 (thiamine)		chronic alcohol abuse	500	1	3				until symptoms resolved		3	1500	0	500	1500			500	1500	50	16.6667	Curation	https://www.wacountry.health.wa.gov.au/~/media/WACHS/Documents/About-us/Policies/Administration-of-Thiamine-in-Chronic-Alcohol-Abuse-Guideline---Albany-Health-Campus.pdf?thn=0		yes	yes	no	no	no	yes	yes	no	yes	yes	yes	yes	yes	no	no
33	Boulanger, 2017	B1 (thiamine)		Ambulatory low risk GW				100	3	3	yes PO		3	0	900	300	900			13.5	40.5	1.35	0.45	Prevention	10.1016/j.encep.2016.04.011		yes	no	yes	no	no	yes	no	yes	no	no	yes	no	no	yes	yes
34	Boulanger, 2017	B1 (thiamine)	low	Ambulatory high risk GW	250	1	3						3	750	0	250	750			250	750	25	8.33333	Prevention	10.1016/j.encep.2016.04.011		yes	yes	no	no	no	no	no	no	no	yes	yes	yes	yes	no	no
35	Boulanger, 2017	B1 (thiamine)	high	Ambulatory high risk GW	250	1	5						5	1250	0	250	1250			250	1250	41.6667	8.33333	Prevention	10.1016/j.encep.2016.04.011		yes	yes	no	no	no	no	no	no	no	yes	yes	yes	yes	no	no
36	Boulanger, 2017	B1 (thiamine)	low	Ambulatory high risk GW				100	3	3			3	0	900	300	900			13.5	40.5	1.35	0.45	Prevention	10.1016/j.encep.2016.04.011		yes	no	yes	no	no	no	no	no	no	no	yes	no	no	yes	yes
37	Boulanger, 2017	B1 (thiamine)	high	Ambulatory high risk GW				100	3	5			5	0	1500	300	1500			13.5	67.5	2.25	0.45	Prevention	10.1016/j.encep.2016.04.011		yes	no	yes	no	no	no	no	no	no	no	yes	no	no	yes	yes
38	Boulanger, 2017	B1 (thiamine)		Hospitalized low risk GW				100	3	3	yes PO		3	0	900	300	900			13.5	40.5	1.35	0.45	Prevention	10.1016/j.encep.2016.04.011		yes	no	yes	no	no	yes	no	yes	no	no	yes	no	no	yes	yes
39	Boulanger, 2017	B1 (thiamine)	low	Hospitalized high risk GW	250	1	3						3	750	0	250	750			250	750	25	8.33333	Prevention	10.1016/j.encep.2016.04.011		yes	yes	no	no	no	no	no	no	no	yes	yes	yes	yes	no	no
40	Boulanger, 2017	B1 (thiamine)	high	Hospitalized high risk GW	250	1	5						5	1250	0	250	1250			250	1250	41.6667	8.33333	Prevention	10.1016/j.encep.2016.04.011		yes	yes	no	no	no	no	no	no	no	yes	yes	yes	yes	no	no
41	Boulanger, 2017	B1 (thiamine)		GW	500	3	3	100	3		then 250mgIV/d/5d then PO until resolution		3	4500	0	1500	4500			1500	4500	150	50	Curation	10.1016/j.encep.2016.04.011		yes	yes	no	yes	yes	yes	yes	yes	yes	yes	yes	yes	yes	yes	no
42	MSD Manual, 2024	B1 (thiamine)	low	Minor polyneuritis				10	1	14			14	0	140	10	140			4.5	63	2.1	0.15	Curation	https://www.msdmanuals.com/fr/professional/troubles-nutritionnels/carence-d%C3%A9pendance-et-toxicit%C3%A9-des-vitamines/carence-en-thiamine#Traitement_v44324826_fr		yes	no	yes	no	no	no	no	no	no	no	yes	no	no	no	yes
43	MSD Manual, 2024	B1 (thiamine)	high	Minor polyneuritis				20	1	14			14	0	280	20	280			4.5	63	2.1	0.15	Curation	https://www.msdmanuals.com/fr/professional/troubles-nutritionnels/carence-d%C3%A9pendance-et-toxicit%C3%A9-des-vitamines/carence-en-thiamine#Traitement_v44324826_fr		yes	no	yes	no	no	no	no	no	no	no	yes	no	no	no	yes
44	MSD Manual, 2024	B1 (thiamine)	low	Moderate polyneuritis				20	1	14	until symptoms resolved		14	0	280	20	280			4.5	63	2.1	0.15	Curation	https://www.msdmanuals.com/fr/professional/troubles-nutritionnels/carence-d%C3%A9pendance-et-toxicit%C3%A9-des-vitamines/carence-en-thiamine#Traitement_v44324826_fr		yes	no	yes	no	no	yes	no	yes	yes	no	yes	no	no	no	yes
45	MSD Manual, 2024	B1 (thiamine)	high	Moderate polyneuritis				10	3	14	until symptoms resolved		14	0	420	30	420			13.5	189	6.3	0.45	Curation	https://www.msdmanuals.com/fr/professional/troubles-nutritionnels/carence-d%C3%A9pendance-et-toxicit%C3%A9-des-vitamines/carence-en-thiamine#Traitement_v44324826_fr		yes	no	yes	no	no	yes	no	yes	yes	no	yes	no	no	no	yes
46	MSD Manual, 2024	B1 (thiamine)		Severe polyneuritis	100	1	3				yes IV		3	300	0	100	300			100	300	10	3.33333	Curation	https://www.msdmanuals.com/fr/professional/troubles-nutritionnels/carence-d%C3%A9pendance-et-toxicit%C3%A9-des-vitamines/carence-en-thiamine#Traitement_v44324826_fr		yes	yes	no	no	no	yes	yes	no	no	yes	yes	yes	yes	no	no
47	MSD Manual, 2024	B1 (thiamine)	low	Wernicke-Korsakoff	500	3	2				full IV dose 4250mg in 5 d		2	3000	0	1500	3000			1500	3000	100	50	Curation	https://www.msdmanuals.com/fr/professional/troubles-nutritionnels/carence-d%C3%A9pendance-et-toxicit%C3%A9-des-vitamines/carence-en-thiamine#Traitement_v44324826_fr		yes	yes	no	no	yes	no	no	no	no	yes	yes	yes	yes	no	no
48	Smith, 2020	B1 (thiamine)		Wernicke-Korsakoff	500	3	3				at least 3 d		3	4500	0	1500	4500			1500	4500	150	50	Curation	10.1177/8755122520962859		no	yes	no	no	no	yes	yes	no	no	yes	yes	yes	yes	no	no
49	Ambrose, 2001	B1 (thiamine)		Withdrawal	5	1	3						3	15	0	5	15			5	15	0.5	0.166667	Prevention	10.1111/j.1530-0277.2001.tb02134.x		yes	yes	no	no	no	no	no	no	no	no	no	no	no	no	no
50	Ambrose, 2001	B1 (thiamine)		Withdrawal	20	1	3						3	60	0	20	60			20	60	2	0.666667	Prevention	10.1111/j.1530-0277.2001.tb02134.x		yes	yes	no	no	no	no	no	no	no	no	yes	no	yes	no	no
51	Ambrose, 2001	B1 (thiamine)		Withdrawal	50	1	3						3	150	0	50	150			50	150	5	1.66667	Prevention	10.1111/j.1530-0277.2001.tb02134.x		yes	yes	no	no	no	no	no	no	no	yes	yes	yes	yes	no	no
52	Ambrose, 2001	B1 (thiamine)		Withdrawal	100	1	3						3	300	0	100	300			100	300	10	3.33333	Prevention	10.1111/j.1530-0277.2001.tb02134.x		yes	yes	no	no	no	no	no	no	no	yes	yes	yes	yes	no	no
53	Ambrose, 2001	B1 (thiamine)		Withdrawal	200	1	3						3	600	0	200	600			200	600	20	6.66667	Prevention	10.1111/j.1530-0277.2001.tb02134.x		yes	yes	no	no	no	no	no	no	no	yes	yes	yes	yes	no	no
54	Dingwall, 2022	B1 (thiamine)		asymptomatic alcohol‐dependent patients	100	1	3						3	300	0	100	300			100	300	10	3.33333	Prevention	10.1111/acer.14843		yes	yes	no	no	no	no	no	no	no	yes	yes	yes	yes	no	no
55	Dingwall, 2022	B1 (thiamine)		at‐risk patients	100	3	3						3	900	0	300	900			300	900	30	10	Prevention	10.1111/acer.14843		yes	yes	no	no	no	no	no	no	no	yes	yes	yes	yes	no	no
56	Dingwall, 2022	B1 (thiamine)		symptomatic patients	300	3	3						3	2700	0	900	2700			900	2700	90	30	Curation	10.1111/acer.14843		yes	yes	no	no	no	no	no	no	no	yes	yes	yes	yes	no	no
57	Dingwall, 2022	B1 (thiamine)		common Australian usual treatment for symptomatic patients	100	3	5						5	1500	0	300	1500			300	1500	50	10	Curation	10.1111/acer.14843		yes	yes	no	no	no	no	no	no	no	yes	yes	yes	yes	no	no
58	Dingwall, 2022	B1 (thiamine)		symptomatic patients	300	3	5						5	4500	0	900	4500			900	4500	150	30	Curation	10.1111/acer.14843		yes	yes	no	no	no	no	no	no	no	yes	yes	yes	yes	no	no
59	Dingwall, 2022	B1 (thiamine)		UK College of Physicians recommended dose for symptomatic patients	500	3	5						5	7500	0	1500	7500			1500	7500	250	50	Curation	10.1111/acer.14843		yes	yes	no	no	no	no	no	no	no	yes	yes	yes	yes	no	no

## Sheet: Pills
Vitamine	Brand	Unit	Units	Number by vial	Way	Note
B1	Benerva	mg	500	10	IM
B1	THIAMINE HCI STEROP	mg	50	?	IV
B1	Bevitine	mg	100	5	IV
B1	Bevitine	mg	500	10	IV
B1	Benerva	mg	250	40	PO
B1	Bevitine	mg	250	20	PO
B1	Princi B	mg	250	30-50-90	PO
B1	VITAMINE B1 ARROW CONSEIL	mg	250	30-100	PO
B1	VITAMINE B1 B6 BAYER	mg	250	20-40-100	PO

## Sheet: Nutrients
Vitamine	Brand	Unit	Units	Number by vial	Way	Note
B1	Soluvit	mg	2.5	10	IV
B1	Cernevit	mg	3.51	10	IV	TH cocarboxylase = 5,8 mg
B1	Becozyme	mg	10	12	IV
B1	HYDROSOL POLYVITAMINE PHARMADEVELOPPEMENT	mg	1	20	PO
B1	HYDROSOL POLYVITAMINE PHARMADEVELOPPEMENT	mg	1	10	PO
B1	Berocca	mg	15	30-60	PO
B1	Hexaquine	mg	32	18	PO
